# Supplementary material for: The C2H2 Transcription Factor Con7 Regulates Vegetative Growth, Cell Wall Integrity, Oxidative Stress, Asexual Sporulation, Appressorium and Hyphopodium Formation, and Pathogenicity in Colletotrichum graminicola and Colletotrichum siamense
Source: J Fungi (Basel). 2024 Jul 17;10(7):495. doi: 10.3390/jof10070495 (PMC11277718; doi:10.3390/jof10070495)
Supplement: Supplementary file 1 [file jof-10-00495-s001.zip]

Archive with 1 entries (1 files):
- jof-3081908-supplementary.pdf
